# Supplementary material for: Collective interactions among organometallics are exotic bonds hidden on lab shelves
Source: Nat Commun. 2022 Apr 19;13:2069. doi: 10.1038/s41467-022-29504-0 (PMC9018958; doi:10.1038/s41467-022-29504-0)
Supplement: Supplementary file 4 — Supplementary Data 1 [file 41467_2022_29504_MOESM4_ESM.xlsx]

## Sheet: Sheet1
LiBH3‒
B	0	0	0.62921
H	0	1.19376	0.7773
H	1.03383	-0.59688	0.7773
H	-1.03383	-0.59688	0.7773
Li	0	0	-1.82598
NaBH3‒
B	0	0	-1.55524
H	0	1.19424	-1.67285
H	-1.03424	-0.59712	-1.67285
H	1.03424	-0.59712	-1.67285
Na	0	0	1.16316
KBH3‒
B	0	0	-2.30116
H	0	1.19388	-2.34601
H	-1.03393	-0.59694	-2.34601
H	1.03393	-0.59694	-2.34601
K	0	0	0.97599
MgBH3
B	0	0	-1.42826
H	0	1.19197	-1.498
H	-1.03227	-0.59598	-1.498
H	1.03227	-0.59598	-1.498
Mg	0	0	0.96961
CaBH3
B	0	0	-1.91103
H	0	1.19489	-1.96763
H	-1.03481	-0.59745	-1.96763
H	1.03481	-0.59745	-1.96763
Ca	0	0	0.7729
LiAlH3‒
Al	0	0	0.38023
H	0	1.54819	0.83164
H	1.34077	-0.7741	0.83164
H	-1.34077	-0.7741	0.83164
Li	0	0	-2.47933
NaAlH3‒
Al	0	0	1.21325
H	0	1.55485	1.61177
H	1.34654	-0.77743	1.61177
H	-1.34654	-0.77743	1.61177
Na	0	0	-1.87342
KAlH3‒
Al	0	0	-1.9524
H	0	1.56144	-2.28752
H	-1.35225	-0.78072	-2.28752
H	1.35225	-0.78072	-2.28752
K	0	0	1.69704
MgAlH3
Al	0	0	1.28294
H	0	1.57585	1.3611
H	1.36473	-0.78792	1.3611
H	-1.36473	-0.78792	1.3611
Mg	0	0	-1.73013
CaAlH3
Al	0	0	-1.85967
H	0	1.57721	-1.96236
H	-1.3659	-0.7886	-1.96236
H	1.3659	-0.7886	-1.96236
Ca	0	0	1.50314
LiC(CH3)3
C	-2e-05	-9e-05	0.29114
Li	-0.00341	-0.00168	2.30374
C	1.39354	-0.29089	-0.26499
H	1.77101	-1.27121	0.0418
H	1.38613	-0.28817	-1.37106
C	-0.44415	1.35215	-0.26585
H	-0.44044	1.34453	-1.37193
H	-1.4605	1.61815	0.04058
C	-0.94833	-1.06073	-0.26732
H	-0.94154	-1.05399	-1.37338
H	-1.98627	-0.89781	0.03892
H	-0.67156	-2.07397	0.03988
H	2.13199	0.45546	0.04365
H	0.21516	2.16942	0.04239
NaC(CH3)3
C	0.22505	-5e-05	0.00025
Na	-2.12151	-0.00034	0.00105
C	0.762	-1.16662	0.81798
H	0.44958	-2.13604	0.41995
H	1.86989	-1.16608	0.81698
C	0.76087	1.29228	0.60079
H	1.86876	1.29269	0.59966
H	0.44745	2.17661	0.03907
C	0.75912	-0.12527	-1.42001
H	1.86702	-0.1251	-1.42138
H	0.44576	0.70422	-2.06002
H	0.44619	-1.05417	-1.90481
H	0.45039	-1.12259	1.86523
H	0.44935	1.43219	1.63963
KC(CH3)3
C	0.68279	7e-05	-0.00049
K	-2.0443	0.00016	-0.00096
C	1.23407	1.11481	-0.87771
H	0.92542	2.1089	-0.53775
H	2.34521	1.11668	-0.8774
C	1.23254	-1.31828	-0.52567
H	2.34368	-1.3214	-0.52449
H	0.92263	-2.17491	0.08194
C	1.22915	0.20314	1.40538
H	2.34028	0.20333	1.41057
H	0.91925	-0.58871	2.09536
H	0.92011	1.15833	1.84268
H	0.92758	1.01664	-1.92437
H	0.92616	-1.52034	-1.55734
MgC(CH3)3+
C	-0.31358	1e-05	0
C	-0.71891	-0.25143	-1.43758
H	-0.38925	-1.22012	-1.81101
H	-1.81725	-0.25538	-1.46484
C	-0.719	1.37068	0.50112
H	-1.81734	1.39654	0.51055
H	-0.38876	1.56774	1.52025
C	-0.71872	-1.11939	0.93652
H	-1.81705	-1.14104	0.95384
H	-0.38886	-0.95867	1.96212
H	-0.38784	-2.10033	0.59777
H	-0.38793	0.53216	-2.11797
H	-0.38874	2.17855	-0.1506
Mg	1.88369	0.00011	-4e-05
CaC(CH3)3+
C	-0.90937	0.00044	-0.00042
C	-0.81688	1.35629	-0.57164
H	0.26488	1.75715	-0.73642
H	-1.2419	1.4426	-1.57014
C	-0.81862	-0.18261	1.45955
H	-1.25148	-1.11651	1.81388
H	0.26269	-0.24284	1.88976
C	-0.81836	-1.17277	-0.88846
H	-1.24587	-1.01101	-1.87646
H	-1.2471	-2.07915	-0.4645
H	0.26307	-1.5195	-1.14987
H	-1.24713	2.13045	0.06134
H	-1.24205	0.64045	2.03258
Ca	1.34322	-0.00049	0.00028
LiCH3
C	0	0	0.38466
H	0	1.01006	0.80616
H	0.87474	-0.50503	0.80616
H	-0.87474	-0.50503	0.80616
Li	0	0	-1.57548
NaCH3
C	0	0	-1.1996
H	0	1.02015	-1.5906
H	-0.88347	-0.51007	-1.5906
H	0.88347	-0.51007	-1.5906
Na	0	0	1.08813
KCH3
C	0	0	-1.77352
H	0	1.01529	-2.18643
H	-0.87926	-0.50764	-2.18643
H	0.87926	-0.50764	-2.18643
K	0	0	0.90528
BeCH3+
C	0	0	0.42584
H	0	1.03178	0.78306
H	0.89355	-0.51589	0.78306
H	-0.89355	-0.51589	0.78306
Be	0	0	-1.22606
MgCH3+
C	0	0	-1.13399
H	0	1.041	-1.4449
H	0.90153	-0.5205	-1.4449
H	-0.90153	-0.5205	-1.4449
Mg	0	0	0.92822
CaCH3+
C	0	0	-1.52073
H	0	1.01385	-1.93164
H	0.87802	-0.50692	-1.93164
H	-0.87802	-0.50692	-1.93164
Ca	0	0	0.74596
SrCH3+
C	1.90735	0.0002	-0.00054
H	2.31819	-0.70743	0.72706
H	2.32394	0.98076	0.25139
H	2.3286	-0.27534	-0.97261
Sr	-0.4846	2e-05	-7e-05
LiC(Ph)3
C	0.00033	-5e-05	-0.43676
C	-0.89033	-1.14482	-0.26657
C	-0.5424	-2.27036	0.51704
C	-2.20377	-1.14249	-0.79181
C	-1.43613	-3.3144	0.74332
H	0.4653	-2.36551	0.90876
C	-3.08263	-2.17835	-0.56254
H	-2.50951	-0.3028	-1.40251
C	-2.7106	-3.28098	0.20988
H	-1.11854	-4.16042	1.33951
H	-4.07178	-2.13953	-1.00088
H	-3.40237	-4.09415	0.37844
C	-0.54612	1.34346	-0.26664
C	-1.69542	1.60403	0.51644
C	0.1125	2.48031	-0.79089
C	-2.15359	2.89969	0.74281
H	-2.28136	0.77832	0.90739
C	-0.34588	3.75902	-0.56133
H	0.99309	2.32584	-1.40101
C	-1.48754	3.98726	0.21032
H	-3.04562	3.04697	1.33833
H	0.18229	4.59666	-0.99889
H	-1.84648	4.9927	0.37901
C	1.43689	-0.19873	-0.26663
C	2.23806	0.66671	0.51528
C	2.09139	-1.33851	-0.78984
C	3.58923	0.41512	0.74118
H	1.81692	1.58774	0.90552
C	3.42791	-1.58135	-0.5607
H	1.51681	-2.0242	-1.39909
C	4.19728	-0.70628	0.2096
H	4.16343	1.11438	1.33564
H	3.88856	-2.45825	-0.99762
H	5.2475	-0.89841	0.37784
Li	0.0022	0.00166	1.55223
NaC(Ph)3
C	-6e-05	0.00019	-0.47931
C	-0.43158	1.38539	-0.34397
C	-1.58537	1.76622	0.38546
C	0.33112	2.45466	-0.87154
C	-1.94207	3.09853	0.56507
H	-2.25117	1.00216	0.77382
C	-0.0259	3.77374	-0.68663
H	1.21249	2.21706	-1.45299
C	-1.16844	4.11763	0.0371
H	-2.84179	3.33279	1.12056
H	0.58534	4.55195	-1.12623
H	-1.44846	5.15297	0.17039
C	1.41528	-0.31861	-0.34426
C	2.32219	0.49029	0.38492
C	1.95994	-1.51394	-0.87158
C	3.65438	0.13297	0.56443
H	1.99364	1.44908	0.77307
C	3.28079	-1.86431	-0.68673
H	1.31347	-2.15847	-1.45298
C	4.15007	-1.04666	0.03667
H	4.30716	0.79519	1.11966
H	3.64897	-2.78289	-1.12621
H	5.18673	-1.32178	0.1698
C	-0.98386	-1.06611	-0.34447
C	-0.73671	-2.25621	0.38427
C	-2.29149	-0.93989	-0.87143
C	-1.71226	-3.2312	0.56392
H	0.25807	-2.45126	0.77195
C	-3.25539	-1.90853	-0.68645
H	-2.52652	-0.05758	-1.4525
C	-2.98188	-3.07033	0.03667
H	-1.46511	-4.12775	1.11892
H	-4.23513	-1.7679	-1.12557
H	-3.73855	-3.83044	0.16996
Na	0.00076	-0.00239	1.9014
KC(Ph)3
C	-5e-05	-2e-05	-0.55783
C	0.45182	-1.37988	-0.45973
C	1.63153	-1.7582	0.22823
C	-0.30333	-2.45235	-0.99197
C	2.01688	-3.08601	0.36805
H	2.29053	-0.99098	0.62065
C	0.08151	-3.7695	-0.84675
H	-1.20191	-2.22081	-1.54874
C	1.2475	-4.10925	-0.16129
H	2.93642	-3.31547	0.89267
H	-0.52716	-4.54784	-1.28993
H	1.5499	-5.14188	-0.05902
C	-1.42089	0.29863	-0.4598
C	-2.33858	-0.53406	0.22769
C	-1.97193	1.4891	-0.99167
C	-3.68122	-0.2039	0.36726
H	-2.00382	-1.48857	0.61984
C	-3.3051	1.81434	-0.84672
H	-1.322	2.15174	-1.54803
C	-4.18255	0.97412	-0.1619
H	-4.33988	-0.88571	0.89141
H	-3.67473	2.73078	-1.28966
H	-5.22807	1.2285	-0.05986
C	0.96907	1.08112	-0.45995
C	0.70707	2.29217	0.22764
C	2.27548	0.96295	-0.99201
C	1.66453	3.28965	0.36728
H	-0.2869	2.47944	0.61993
C	3.22401	1.95453	-0.84682
H	2.52403	0.06883	-1.54861
C	2.9354	3.13449	-0.16179
H	1.40367	4.20097	0.89157
H	4.20245	1.81623	-1.28977
H	3.67863	3.91258	-0.05963
K	-0.00043	0.00076	2.16156
MgC(Ph)3+
C	0.00031	0.00027	0.32752
C	-0.93796	1.13207	0.04986
C	-2.23523	1.13326	0.58384
C	-0.57575	2.18133	-0.79722
C	-3.12918	2.14376	0.29678
H	-2.54955	0.31548	1.22935
C	-1.47841	3.19695	-1.09231
H	0.40558	2.19499	-1.24963
C	-2.7495	3.1879	-0.54547
H	-4.12059	2.12587	0.72769
H	-1.17898	3.99559	-1.75676
H	-3.44545	3.98457	-0.76794
C	1.44961	0.24678	0.04952
C	2.09989	1.36949	0.58302
C	2.17642	-0.59176	-0.79768
C	3.42202	1.63764	0.29627
H	1.54913	2.0504	1.22892
C	3.50741	-0.31887	-1.09228
H	1.69649	-1.44769	-1.25058
C	4.13586	0.78598	-0.54555
H	3.90312	2.50438	0.72772
H	4.04937	-0.97773	-1.75656
H	5.17401	0.98908	-0.76782
C	-0.5106	-1.37805	0.04912
C	0.1385	-2.50277	0.5794
C	-1.60275	-1.58792	-0.79483
C	-0.29133	-3.78179	0.29322
H	1.00601	-2.36656	1.22214
C	-2.03271	-2.87681	-1.08935
H	-2.10633	-0.74422	-1.24473
C	-1.38834	-3.97399	-0.5454
H	0.22069	-4.6318	0.7225
H	-2.87653	-3.0162	-1.7508
H	-1.73248	-4.97448	-0.76684
Mg	0.00133	-0.00187	2.55022
CaC(Ph)3+
C	0.00016	8e-05	-0.69541
C	-0.40436	1.39676	-0.53175
C	-1.50226	1.76493	0.28992
C	0.37652	2.45913	-1.03757
C	-1.80483	3.10451	0.5584
H	-2.22425	1.01502	0.60732
C	0.07121	3.77463	-0.76649
H	1.21943	2.22087	-1.67311
C	-1.02066	4.11214	0.03958
H	-2.67654	3.3423	1.15353
H	0.67915	4.5582	-1.19865
H	-1.25787	5.1483	0.23295
C	1.41185	-0.34761	-0.53266
C	2.281	0.42066	0.28648
C	1.94034	-1.55688	-1.0356
C	3.5925	0.01265	0.55451
H	1.9935	1.42157	0.60217
C	3.23229	-1.95029	-0.76482
H	1.31162	-2.16905	-1.66896
C	4.07196	-1.17183	0.03828
H	4.23521	0.64982	1.14747
H	3.6057	-2.87007	-1.19483
H	5.08788	-1.48462	0.23157
C	-1.00737	-1.04824	-0.53285
C	-0.77758	-2.18544	0.28593
C	-2.31871	-0.90028	-1.03595
C	-1.78747	-3.11632	0.55412
H	0.23279	-2.43799	0.60143
C	-3.30619	-1.82152	-0.76508
H	-2.53389	-0.04946	-1.66916
C	-3.05289	-2.93809	0.03803
H	-1.55772	-3.99173	1.14701
H	-4.28928	-1.68426	-1.19526
H	-3.83239	-3.6608	0.23132
Ca	0.00168	-0.0031	1.64814
SrC(Ph)3+
C	0.00015	4e-05	-0.81417
C	-0.05004	1.4585	-0.70173
C	-1.04937	2.11702	0.06059
C	0.97526	2.28065	-1.21779
C	-1.02899	3.49871	0.26769
H	-1.9331	1.57416	0.388
C	0.98834	3.64304	-1.00775
H	1.7516	1.82292	-1.81665
C	-0.01093	4.26756	-0.25742
H	-1.83427	3.96387	0.82085
H	1.77828	4.23741	-1.44719
H	0.00203	5.33793	-0.11111
C	1.28836	-0.6857	-0.70159
C	2.35807	-0.14966	0.06114
C	1.48798	-1.98451	-1.21808
C	3.54457	-0.85801	0.26811
H	2.32949	0.88695	0.38899
C	2.66142	-2.67689	-1.00817
H	0.70361	-2.42797	-1.8172
C	3.70171	-2.12386	-0.25748
H	4.34989	-0.39326	0.82155
H	2.78144	-3.65798	-1.44799
H	4.62229	-2.67011	-0.1112
C	-1.23784	-0.77267	-0.70198
C	-1.30864	-1.9673	0.06046
C	-2.46242	-0.29588	-1.21836
C	-2.5155	-2.64042	0.26743
H	-0.39665	-2.46102	0.38815
C	-3.64889	-0.96559	-1.00831
H	-2.45406	0.60527	-1.81728
C	-3.69027	-2.14312	-0.2578
H	-2.51586	-3.57036	0.82066
H	-4.55854	-0.57873	-1.44792
H	-4.62377	-2.66698	-0.11142
Sr	-0.00053	-0.00036	1.65292
LiCF3
C	0	0	0.2722
F	0	1.24691	-0.31291
F	-1.07986	-0.62346	-0.31291
F	1.07986	-0.62346	-0.31291
Li	0	0	2.27182
NaCF3
C	0	0	-0.21852
F	0	1.24667	-0.80766
F	-1.07965	-0.62334	-0.80766
F	1.07965	-0.62334	-0.80766
Na	0	0	2.10163
KCF3
C	0.7591	0	-0.30465
F	1.60308	1.06886	-0.25599
F	1.60314	-1.06881	-0.25607
F	0.24466	-6e-05	1.09275
K	-1.87434	0	-0.17885
BeCF3+
C	-8e-05	8e-05	0.12143
F	1.24238	-0.10237	-0.31403
F	-0.53348	1.12731	-0.31112
F	-0.71069	-1.02516	-0.31043
Be	0.00415	0.00039	1.92291
MgCF3+
C	0	0	-0.30934
F	0	1.24618	-0.75676
F	1.07922	-0.62309	-0.75676
F	-1.07922	-0.62309	-0.75676
Mg	0	0	1.85739
MgC(CN)3+
C	1e-05	0.00089	-1.31554
C	-0.00902	-1.28084	-0.68281
C	-1.10526	0.64875	-0.68186
C	1.11429	0.63313	-0.68186
N	-0.01411	-2.00279	0.22848
N	-1.72785	1.01343	0.22964
N	1.74195	0.98901	0.22964
Mg	0	-0.00076	1.27985
CaC(CN)3+
C	0.00032	0.00263	-1.336
C	-0.67626	-1.15311	-0.86352
C	-0.66171	1.16514	-0.85938
C	1.33869	-0.00673	-0.86091
N	-1.12316	-1.91687	-0.1143
N	-1.09895	1.93167	-0.10731
N	2.22222	-0.01349	-0.11014
Ca	-0.00035	-0.00284	1.29205
SrC(CN)3+
C	1.64373	0.00112	-0.0032
C	1.21168	-1.05278	0.84152
C	1.20597	-0.20349	-1.33635
C	1.20916	1.25839	0.48803
N	0.52228	-1.77984	1.42362
N	0.51185	-0.34462	-2.25338
N	0.51811	2.12451	0.82708
Sr	-1.11813	-0.00052	0.00207
